# Supplementary material for: The distribution of large floating seagrass (Zostera marina) aggregations in northern temperate zones of Bohai Bay in the Bohai Sea, China
Source: PLoS One. 2019 Mar 12;14(3):e0201574. doi: 10.1371/journal.pone.0201574 (PMC6413930; doi:10.1371/journal.pone.0201574)
Supplement: S1 File — Included all the data used in the paper. (XLSX) [file pone.0201574.s001.xlsx]

## Sheet: Beginning－14
	Table
	Sampling time	2016.9.13	Sampling place	Tangshan sea area	Recorder	Min Xu		The number of broken leaves	220		Thallus length mm
	Species name	No	Thallus length (mm)	Note							75
	Zostera marina	1	469								210
		2	791								220
		3	431								232
		4	580								235
		5	565								319
		6	445								340
		7	425								362
		8	630								363
		9	340								385
		10	471								403
		11	385								407
		12	598								425
		13	454								431
		14	220								445
		15	756								445
		16	617								454
		17	585								467
		18	523								469
		19	865								471
		20	676								482
		21	580								491
		22	363								497
		23	445								498
		24	765								515
		25	210								523
		26	585								563
		27	575								565
		28	685								575
		29	467								575
		30	609								580
		31	75								580
		32	726								580
		33	692								585
		34	498								585
		35	482								585
		36	646								598
		37	580								602
		38	602								609
											617
											630
											646
	Table										676
	Sampling time		Sampling place		Recorder						683
	Species name	No	Thallus length (mm)	Note							685
	Zostera marina	39	407								692
		40	235/115	a couple of broken leaves							719
		41	491								726
		42	683								749
		43	585								756
		44	319								765
		45	719	Main leaves with a piece of rhizome but without the meristem attached							791
		46	563	Main leaves with a piece of rhizome but without the meristem attached							865
		47	497
		48	575	Main leaves with a piece of rhizome but without the meristem attached
		49	749	Main leaves with a piece of rhizome but without the meristem attached
		50	515	Main leaves with a piece of rhizome but without the meristem attached
		51	362
		52	232	Main leaves with a piece of rhizome but without the meristem attached
		53	403	Main leaves with a piece of rhizome but without the meristem attached
		Uprooted shoots	7
		Total number	53
		fraction of uprooted shoots	0.132075

## Sheet: 14-15
	Table
	Sampling time	2016.9.13	Sampling place	Tangshan sea area	Recorder	Min Xu		The number of broken leaves	204
	Species name	No	Thallus length (mm)	Note
	Zostera marina	1	641
		2	620
		3	435
		4	452
		5	127
		6	409
		7	241
		8	452
		9	535
		10	510
		11	434
		12	364
		13	454
		14	329
		15	576
		16	480
		17	731
		18	355
		19	715
		20	608
		21	402
		22	593
		23	179
		24	575
		25	310
		26	700
		27	561
		28	248
		29	585
		30	427
		31	435
		32	917
		33	108
		34	469
		35	236
		36	482
		37	364
		38	620
	Table
	Sampling time	2016.9.13	Sampling place	Tangshan sea area	Recorder
	Species name	No	Thallus length mm	Note
	Zostera marina	39	731
		40	346
		41	404
		42	720
		43	538
		44	308
		45	145
		46	235
		47	204
		48	457
		49	616	leaves with the basal meristem
		50	394
		Uprooted shoots	1
		Total number	50
		fraction of uprooted shoots	0.02

## Sheet: Statistics
					18-14
	Speceies	No	Length (mm)		Length Range(mm)	Number (ind)	Number percentage（％）
		33	108		0-100	0	0
		5	127		101-200	4	0.08
		45	145		201-300	5	0.1
		23	179		301-400	8	0.16
		47	204		401-500	14	0.28
		46	235		501-600	8	0.16
		35	236		601-700	6	0.12
		7	241		701-800	4	0.08
		28	248		801-900	0	0
		44	308		901-1000	1	0.02
		25	310		Total	50
		14	329
		40	346		Beginning－18
		18	355		Length Range(mm)	Number (ind)	Number percentage（％）
		12	364		0-100	1	0.0188679
		37	364		101-200	0	0
		50	394		201-300	4	0.0754717
		21	402		301-400	5	0.0943396
		41	404		401-500	14	0.264151
		6	409		501-600	13	0.245283
		30	427		601-700	9	0.169811
		11	434		701-800	6	0.113208
		3	435		801-900	1	0.0188679
		31	435		901-1000	0	0
		4	452		Total	53
		8	452
		13	454
		48	457
		34	469
		16	480
		36	482
		10	510
		9	535
		43	538
		27	561
		24	575
		15	576
		29	585
		22	593
		20	608
		49	616
		2	620
		38	620
		1	641
		26	700
		19	715
		42	720
		17	731
		39	731
		32	917
